# Supplementary material for: Riboflavin as a Mucosal Adjuvant for Nasal Influenza Vaccine
Source: Vaccines (Basel). 2021 Nov 9;9(11):1296. doi: 10.3390/vaccines9111296 (PMC8617635; doi:10.3390/vaccines9111296)
Supplement: Supplementary file 1 [file vaccines-09-01296-s001.zip]

Archive with 1 entries (1 files):
- vaccines-1435942-SI.pdf
